# Supplementary material for: Neuropsychiatric Symptom Clusters in Stroke and Transient Ischemic Attack by Cognitive Status and Stroke Subtype: Frequency and Relationships with Vascular Lesions, Brain Atrophy and Amyloid
Source: PLoS One. 2016 Sep 15;11(9):e0162846. doi: 10.1371/journal.pone.0162846 (PMC5025073; doi:10.1371/journal.pone.0162846)
Supplement: S1 Dataset — (XLSX) [file pone.0162846.s001.xlsx]

## Sheet: Database
SubjectNo	Sex	Age	Educationyear	HT	Diabetes	Hyperlipidaemia	Heartdiseaseyesno	SmokingStat	Alcoholism	MMSEtotal	NIHSSadm	PriorstrokeorTIA	WMCTotalscore	Oldinfarctpresence	VBRQuartleA123vs4	FLA	MTLAT	CDR1to3	Strokesubtype	NPI01	NPI02	NPI03	NPI04	NPI05	NPI06	NPI07	NPI08	NPI09	NPI10	NPI11	NPI12	NPItotal	NPIMoodp	NPIBehaviorp	NPIPsychosisp	NPIEuphoriap	NPISymptoms
NPI0001	1	83	9	1	0	1	0	1	1	27	0	0	2	0	1	0	2	1	2	0	0	0	0	0	0	0	0	0	0	0	0	0	0	0	0	0	0
NPI0002	1	77	11	1	0	0	0	1	1	29	6	0	8	1	0	1	3	2	1	0	0	0	0	0	0	0	0	0	0	0	0	0	0	0	0	0	0
NPI0003	1	84	0	0	0	1	0	2	1	15	10	0	8	1	1	0	3	3	1	4	0	0	0	0	0	0	0	4	0	9	0	17	1	1	1	0	1
NPI0004	2	73	4	1	1	1	0	1	1	18	5	1	6	1	1	1	3	3	5	0	8	0	1	0	0	0	0	0	0	0	0	9	1	0	1	0	1
NPI0005	1	83	3	1	0	0	0	2	1	5	12	0	8	1	1	0	2	3	1	1	0	0	8	0	0	0	0	0	0	0	4	13	1	0	1	0	1
NPI0006	2	81	0	0	0	0	0	1	1	12	19	0	4	1	0	0	1	2	3	1	1	0	1	0	0	0	0	0	0	2	0	5	1	0	1	0	1
NPI0007	2	82	0	1	1	1	0	1	1	9	24	0	12	1	1	2	4	3	2	0	0	0	8	0	0	2	0	0	1	0	0	11	1	1	0	0	1
NPI0008	2	72	10	1	0	0	0	1	1	28	2	0	1	0	0	0	0	2	1	0	0	0	0	0	0	0	0	0	0	0	0	0	0	0	0	0	0
NPI0009	2	74	0	1	1	0	0	1	1	29	0	0	10	0	0	0	1	1	2	0	0	0	0	0	0	0	0	9999	0	0	0	0	0	0	0	0	0
NPI0010	2	92	0	1	0	0	1	1	1	8	3	0	7	1	1	2	3	3	5	0	0	0	0	0	0	0	0	0	0	0	0	0	0	0	0	0	0
NPI0011	1	75	8	0	0	0	0	1	1	26	10	1	1	1	1	2	4	1	5	0	0	6	0	0	0	0	0	2	4	1	0	13	1	1	0	0	1
NPI0012	2	84	0	1	0	1	0	1	1	22	3	0	12	1	0	2	1	2	2	0	0	0	0	0	0	0	0	0	0	0	0	0	0	0	0	0	0
NPI0013	2	92	9	0	0	1	1	1	1	16	1	0	12	1	0	2	1	3	3	4	0	3	0	0	0	4	0	0	0	0	8	19	1	1	1	0	1
NPI0014	1	85	3	1	0	0	1	2	1	27	2	0	1	1	1	1	3	1	3	0	0	0	0	0	0	0	0	0	0	0	0	0	0	0	0	0	0
NPI0015	1	70	6	0	0	0	0	1	1	28	0	0	0	1	0	0	1	1	2	0	0	0	0	0	0	0	0	0	0	0	0	0	0	0	0	0	0
NPI0016	2	73	3	1	0	1	1	1	1	17	0	0	0	0	0	0	2	2	3	0	0	0	1	0	0	0	0	0	0	8	4	13	1	0	0	0	1
NPI0017	1	68	6	1	0	1	0	2	1	26	4	0	8	1	0	1	2	1	1	0	0	0	0	0	0	0	0	0	0	0	0	0	0	0	0	0	0
NPI0018	1	88	6	1	1	1	0	2	2	12	5	0	8	1	1	0	2	3	1	1	0	1	0	0	0	1	0	1	0	1	0	5	1	1	1	0	1
NPI0019	2	85	0	1	1	0	0	1	1	6	7	0	12	1	1	0	4	2	1	0	0	0	0	0	0	0	0	0	0	0	0	0	0	0	0	0	0
NPI0020	2	82	12	1	0	0	0	1	1	27	5	0	6	0	0	1	3	2	6	0	0	0	1	1	0	1	0	1	0	0	0	4	1	1	0	0	1
NPI0021	1	75	11	0	0	0	1	2	1	26	3	1	0	1	0	2	2	1	5	0	0	1	0	0	0	0	0	1	1	0	0	3	0	1	0	0	1
NPI0022	1	75	6	1	1	1	1	2	2	28	2	0	10	1	1	1	3	1	3	0	0	0	0	0	0	0	0	0	0	0	0	0	0	0	0	0	0
NPI0023	1	66	5	1	0	0	0	3	3	29	4	0	12	1	0	0	2	1	1	0	0	0	0	0	0	0	0	0	0	0	0	0	0	0	0	0	0
NPI0024	1	85	3	0	0	1	0	1	1	22	1	0	0	1	0	0	1	2	6	0	0	0	0	0	0	0	0	0	0	0	0	0	0	0	0	0	0
NPI0025	1	73	10	1	0	0	0	1	1	28	3	0	8	1	1	0	2	1	4	0	0	0	0	0	0	0	0	0	0	0	0	0	0	0	0	0	0
NPI0026	2	90	9	1	0	1	1	1	1	10	10	0	14	0	0	1	2	3	3	0	0	0	3	0	0	8	0	0	0	0	0	11	1	0	0	0	1
NPI0027	2	71	0	1	0	0	0	1	1	27	1	0	1	0	0	0	0	1	1	0	0	0	0	0	0	0	0	0	0	0	0	0	0	0	0	0	0
NPI0028	1	69	2	1	1	1	1	1	1	8	8	0	12	0	0	0	0	2	3	0	0	0	0	0	0	0	0	0	0	0	0	0	0	0	0	0	0
NPI0029	1	70	7	1	0	0	0	1	1	19	26	0	0	0	1	2	3	2	1	0	0	0	0	0	0	0	0	0	0	0	0	0	0	0	0	0	0
NPI0030	1	71	0	1	0	0	0	1	1	22	13	0	0	1	1	2	4	1	3	0	0	0	0	0	1	0	0	1	0	0	0	2	0	1	0	1	1
NPI0031	2	66	3	1	0	1	0	1	1	25	4	0	3	1	0	0	0	1	1	0	0	0	0	0	0	0	0	0	0	1	0	1	1	0	0	0	1
NPI0032	2	78	0	1	0	1	0	1	1	8	8	0	3	1	0	0	2	2	1	9999	9999	9999	0	0	0	0	0	0	0	0	3	3	1	0	0	0	1
NPI0033	1	76	6	1	0	1	1	2	1	28	3	0	0	1	0	1	2	1	3	0	0	0	0	0	0	0	0	0	0	0	0	0	0	0	0	0	0
NPI0034	1	83	0	0	0	1	1	3	1	23	3	1	11	1	1	2	2	1	3	0	0	0	0	0	0	0	0	0	0	0	0	0	0	0	0	0	0
NPI0035	1	68	8	1	0	1	0	2	1	26	5	0	2	1	0	0	0	1	4	0	0	0	0	0	0	0	0	0	0	0	0	0	0	0	0	0	0
NPI0036	2	77	0	0	0	0	0	1	1	11	5	0	0	1	1	1	4	3	1	0	0	0	0	0	0	0	0	0	3	0	0	3	0	1	0	0	1
NPI0037	2	73	0	1	0	0	0	1	1	27	1	0	6	0	0	0	0	2	2	0	0	0	6	0	0	6	0	0	0	6	0	18	1	0	0	0	1
NPI0038	1	86	10	0	0	1	0	2	1	22	2	1	4	1	1	1	4	1	2	1	0	0	0	0	0	1	0	1	0	0	0	3	1	1	1	0	1
NPI0039	2	74	3	1	0	0	1	1	1	18	3	0	9	0	1	2	1	2	3	0	0	0	0	0	0	0	0	1	0	0	0	1	0	1	0	0	1
NPI0040	1	78	3	0	0	1	0	3	1	22	2	0	0	1	1	0	2	3	5	3	0	0	3	0	0	0	0	0	0	0	0	6	1	0	1	0	1
NPI0041	1	75	6	1	0	1	0	3	1	15	12	0	7	1	0	2	2	2	1	0	0	0	0	0	0	3	0	0	0	0	0	3	1	0	0	0	1
NPI0042	1	76	1	1	0	0	0	1	1	27	7	0	0	1	0	0	0	1	4	0	0	0	0	0	0	0	0	0	0	0	0	0	0	0	0	0	0
NPI0043	2	94	0	1	0	1	0	1	1	13	2	0	5	1	1	1	3	1	1	0	0	0	0	0	0	0	0	0	0	0	0	0	0	0	0	0	0
NPI0044	2	73	13	0	1	1	1	1	1	29	17	1	5	1	1	1	2	1	6	0	0	0	0	0	0	0	0	0	0	3	6	9	1	0	0	0	1
NPI0045	2	80	4	0	0	0	0	1	1	18	7	0	0	0	1	0	2	2	4	0	0	0	0	0	0	0	0	0	0	0	0	0	0	0	0	0	0
NPI0046	2	78	0	0	0	1	0	1	1	26	5	1	4	1	0	0	2	2	2	0	0	2	4	0	0	8	0	2	0	4	4	24	1	1	0	0	1
NPI0047	2	83	0	1	0	1	0	1	1	9999	6	0	4	1	0	0	0	1	1	0	0	0	0	0	0	0	0	0	0	0	0	0	0	0	0	0	0
NPI0048	2	86	0	1	0	0	0	1	1	21	2	0	0	0	0	1	4	2	5	0	0	0	0	0	0	0	0	0	0	0	0	0	0	0	0	0	0
NPI0049	2	74	3	0	0	1	0	1	1	15	12	0	3	1	1	0	2	2	1	0	0	0	2	0	0	0	0	1	0	0	0	3	1	1	0	0	1
NPI0050	1	64	2	9999	9999	9999	9999	9999	9999	11	9999	9999	1	1	0	1	1	1	5	0	0	0	0	0	0	0	0	0	0	0	0	0	0	0	0	0	0
NPI0051	2	69	0	1	1	0	1	1	1	20	7	0	6	1	0	0	1	2	6	0	0	0	1	0	0	0	0	0	0	4	0	5	1	0	0	0	1
NPI0052	2	86	5	1	1	1	0	1	1	28	2	0	12	1	0	0	1	1	1	0	0	0	0	0	0	0	0	0	0	0	0	0	0	0	0	0	0
NPI0053	2	78	0	1	1	0	1	1	1	16	6	1	4	1	1	2	3	1	3	0	0	0	1	0	0	0	0	0	0	0	0	1	1	0	0	0	1
NPI0054	1	65	9	1	1	0	0	2	1	26	0	0	0	1	0	0	0	1	5	0	0	0	0	0	0	0	0	0	0	0	0	0	0	0	0	0	0
NPI0055	1	64	5	0	1	1	0	3	1	16	19	0	0	0	0	0	0	2	1	0	0	0	0	0	0	0	0	0	0	0	4	4	1	0	0	0	1
NPI0056	2	85	0	1	1	1	0	1	1	25	4	0	0	0	0	0	0	2	2	0	0	0	0	0	0	0	0	0	0	0	0	0	0	0	0	0	0
NPI0057	1	63	9	1	0	1	0	3	1	24	1	0	18	1	0	0	1	1	1	0	0	0	0	0	0	0	0	0	0	0	0	0	0	0	0	0	0
NPI0058	2	83	2	0	0	1	1	1	1	18	9	0	6	0	1	0	2	3	6	1	0	0	0	0	0	1	0	0	0	0	0	2	1	0	1	0	1
NPI0059	1	69	7	0	0	1	0	1	1	18	18	0	0	1	0	0	0	3	1	0	0	1	1	0	0	1	0	1	0	1	1	6	1	1	0	0	1
NPI0060	2	75	0	0	1	1	1	1	1	27	7	0	0	0	0	0	3	2	3	0	0	0	0	0	0	0	0	0	0	4	0	4	1	0	0	0	1
NPI0061	1	85	0	0	1	1	0	1	1	13	8	0	2	0	1	0	1	2	6	0	0	0	0	0	0	0	0	0	0	0	0	0	0	0	0	0	0
NPI0062	2	70	0	1	0	0	0	1	1	16	6	0	2	0	0	0	1	3	1	0	0	0	0	0	0	0	0	0	0	0	0	0	0	0	0	0	0
NPI0063	1	82	0	1	1	0	1	2	1	22	2	0	6	1	1	2	1	2	1	0	0	0	1	0	0	0	0	0	0	0	0	1	1	0	0	0	1
NPI0064	2	68	3	1	0	1	1	1	1	23	3	0	0	0	0	0	2	2	3	0	0	0	0	0	0	0	0	0	0	0	0	0	0	0	0	0	0
NPI0065	1	64	6	0	0	1	0	1	1	28	0	0	0	1	0	1	1	1	1	0	0	0	0	0	0	0	0	0	0	0	0	0	0	0	0	0	0
NPI0066	1	87	6	0	0	0	1	1	1	24	5	1	4	0	0	0	2	1	6	0	0	0	0	0	0	0	0	0	0	0	0	0	0	0	0	0	0
NPI0067	1	67	3	1	0	1	1	2	2	28	0	0	0	0	0	0	1	2	5	0	0	0	0	0	1	0	1	2	0	0	0	4	0	1	0	1	1
NPI0068	2	72	3	1	0	1	0	1	1	27	0	0	11	1	0	0	1	1	6	0	0	0	0	0	0	0	0	0	0	0	0	0	0	0	0	0	0
NPI0069	1	89	6	1	0	0	0	1	1	15	3	0	8	1	0	1	2	2	1	3	0	0	1	0	0	4	0	6	4	0	0	18	1	1	1	0	1
NPI0070	2	64	1	0	0	0	0	1	1	23	5	0	0	0	0	1	1	2	2	0	1	0	6	9	0	0	0	3	0	0	12	31	1	1	1	0	1
NPI0071	1	67	11	1	1	1	0	1	1	26	10	1	12	1	1	1	4	1	2	0	0	0	0	4	0	0	0	1	0	1	4	10	1	1	0	0	1
NPI0072	2	64	3	1	1	1	0	1	1	27	1	0	9	1	0	0	1	1	6	0	0	0	0	0	0	0	0	0	0	0	0	0	0	0	0	0	0
NPI0073	1	64	6	1	0	0	0	3	3	25	2	0	8	1	0	1	3	2	4	0	0	0	0	0	0	1	0	0	0	0	4	5	1	0	0	0	1
NPI0074	1	74	4	1	0	1	1	1	1	21	2	0	0	1	1	2	3	2	6	0	0	0	0	0	0	0	0	0	0	0	0	0	0	0	0	0	0
NPI0075	1	66	0	1	1	1	0	3	1	28	1	1	4	1	0	0	0	2	2	0	0	0	0	0	0	0	0	0	0	0	0	0	0	0	0	0	0
NPI0076	2	65	9	0	0	1	0	1	1	28	5	0	0	0	0	0	0	1	2	0	0	0	0	0	0	0	0	0	0	0	0	0	0	0	0	0	0
NPI0077	1	80	7	0	0	1	0	3	1	17	2	0	0	0	1	0	1	2	5	0	0	0	6	0	0	0	0	0	0	0	0	6	1	0	0	0	1
NPI0078	2	64	6	0	1	0	0	1	1	16	10	0	0	0	0	0	0	1	1	0	0	0	0	0	0	0	0	0	0	0	0	0	0	0	0	0	0
NPI0079	1	67	11	0	0	1	0	3	3	26	1	0	10	1	0	0	1	1	2	0	0	0	0	0	0	0	0	0	0	0	0	0	0	0	0	0	0
NPI0080	1	61	3	0	1	1	1	2	1	27	7	0	0	1	0	0	0	2	1	0	0	0	0	0	0	0	0	1	0	0	0	1	0	1	0	0	1
NPI0081	1	60	18	0	0	1	1	1	1	29	8	1	4	0	1	1	0	2	3	0	0	0	0	0	0	0	0	0	0	0	0	0	0	0	0	0	0
NPI0082	1	62	9	1	0	0	0	3	3	29	0	0	0	1	0	0	1	1	6	0	0	0	0	0	0	0	0	0	0	0	0	0	0	0	0	0	0
NPI0083	1	60	7	0	1	1	0	3	1	27	7	0	1	1	0	0	0	2	1	0	0	1	0	0	0	0	1	1	0	0	0	3	0	1	0	0	1
NPI0084	1	60	4	1	0	0	0	2	3	28	0	0	1	0	0	0	0	1	5	0	0	0	0	0	0	0	0	0	0	0	0	0	0	0	0	0	0
NPI0085	2	59	5	0	0	1	0	1	1	25	6	0	5	1	0	1	1	2	2	0	0	6	2	6	0	4	0	6	0	3	0	27	1	1	0	0	1
NPI0086	1	59	10	1	1	1	0	1	3	29	3	0	7	1	0	0	3	1	2	0	0	0	0	0	0	0	0	0	0	2	0	2	1	0	0	0	1
NPI0087	2	58	2	0	1	1	0	1	1	24	6	0	9	1	0	0	0	1	2	0	0	0	0	0	0	0	0	0	0	0	0	0	0	0	0	0	0
NPI0088	2	74	0	0	0	1	1	1	1	18	3	0	3	1	0	1	0	1	3	0	0	0	0	0	0	0	0	0	0	0	0	0	0	0	0	0	0
NPI0089	1	58	6	1	1	1	0	3	1	29	7	0	0	0	0	2	1	1	1	0	0	0	0	0	0	0	0	0	0	0	0	0	0	0	0	0	0
NPI0090	1	64	6	1	0	0	0	3	2	30	1	0	0	0	0	0	0	1	2	0	0	0	0	0	0	0	0	0	0	0	0	0	0	0	0	0	0
NPI0091	2	58	7	1	0	0	0	1	1	28	0	0	2	1	0	0	0	1	2	0	0	0	0	0	0	0	0	0	0	0	0	0	0	0	0	0	0
NPI0092	2	96	0	1	0	0	0	1	1	11	15	0	5	1	1	2	3	2	2	0	0	0	0	0	0	0	0	0	1	0	0	1	0	1	0	0	1
NPI0093	2	80	2	1	0	0	0	2	1	23	22	0	0	0	0	1	0	1	3	0	0	0	0	0	0	0	0	0	0	0	0	0	0	0	0	0	0
NPI0094	2	85	1	9999	9999	9999	9999	9999	9999	17	9999	9999	2	1	1	1	1	1	1	0	0	0	0	0	0	0	0	0	0	0	0	0	0	0	0	0	0
NPI0095	1	86	3	0	0	1	1	1	1	20	4	1	4	1	0	1	4	1	1	0	0	0	0	0	0	0	0	0	0	0	0	0	0	0	0	0	0
NPI0096	1	80	0	0	1	1	1	2	1	24	4	0	0	0	0	0	0	2	1	0	0	0	0	0	0	0	0	0	0	0	0	0	0	0	0	0	0
NPI0097	2	71	6	1	0	0	1	2	2	6	13	1	8	1	0	0	0	3	4	0	0	0	0	0	0	0	0	0	0	3	0	3	1	0	0	0	1
NPI0098	1	83	3	1	0	1	1	1	1	24	2	0	12	1	1	0	3	1	2	0	0	0	0	0	0	0	0	0	0	0	0	0	0	0	0	0	0
NPI0099	1	82	3	1	1	0	0	2	1	19	2	0	3	0	0	1	1	1	6	0	0	0	0	0	0	0	0	0	0	0	0	0	0	0	0	0	0
NPI0100	1	78	3	1	0	0	0	1	1	26	3	1	5	1	0	1	1	2	2	2	0	0	1	0	0	0	0	0	0	0	0	3	1	0	1	0	1
NPI0101	2	77	0	1	1	0	0	1	1	11	16	0	4	0	0	2	4	2	4	0	0	4	2	0	0	0	0	0	0	0	0	6	1	1	0	0	1
NPI0102	2	86	0	1	0	1	0	1	1	20	3	0	16	1	1	0	2	2	2	1	0	0	0	0	0	0	0	0	0	0	0	1	0	0	1	0	1
NPI0103	2	77	0	9999	9999	9999	9999	9999	9999	26	9999	9999	0	1	0	1	0	1	2	0	0	0	0	0	0	0	0	0	0	0	0	0	0	0	0	0	0
NPI0104	2	83	3	1	1	0	1	1	1	26	0	0	0	1	0	2	2	1	3	0	0	0	0	0	0	0	0	0	0	0	1	1	1	0	0	0	1
NPI0105	2	71	0	1	1	0	1	1	1	20	17	0	0	0	1	2	2	2	3	0	0	0	1	0	0	0	0	0	0	0	0	1	1	0	0	0	1
NPI0106	1	77	3	1	0	1	1	2	1	25	3	1	6	1	1	2	3	1	1	0	0	0	0	0	0	0	0	0	0	0	0	0	0	0	0	0	0
NPI0107	2	80	9	1	0	0	0	1	1	18	17	0	18	1	1	1	4	2	2	0	0	2	6	8	0	0	0	1	0	0	1	18	1	1	0	0	1
NPI0108	2	83	0	1	0	1	0	1	1	15	2	0	10	1	0	0	1	2	5	0	0	0	0	0	0	0	0	0	0	0	0	0	0	0	0	0	0
NPI0109	1	83	6	0	0	0	0	1	1	13	4	0	12	1	0	1	1	3	1	0	0	0	0	0	0	0	0	0	0	0	0	0	0	0	0	0	0
NPI0110	2	79	0	1	0	0	0	1	1	11	17	0	0	0	0	0	2	3	6	0	0	0	1	0	0	1	0	0	0	1	0	3	1	0	0	0	1
NPI0111	2	82	0	1	0	0	0	1	1	20	2	0	0	0	0	0	0	1	5	0	0	0	1	0	0	0	0	0	0	4	0	5	1	0	0	0	1
NPI0112	2	78	0	1	1	0	1	1	1	12	23	0	2	1	1	1	3	3	4	6	2	0	9999	0	0	4	1	0	0	4	0	17	1	1	1	0	1
NPI0113	2	74	0	0	1	1	0	1	1	22	0	0	0	0	1	0	1	1	5	0	0	0	0	0	0	0	0	0	0	0	0	0	0	0	0	0	0
NPI0114	2	85	0	1	0	0	0	1	1	23	2	1	0	1	0	2	1	1	6	0	0	1	0	0	2	0	0	0	0	2	0	5	1	1	0	1	1
NPI0115	1	69	16	1	0	1	0	2	3	28	0	0	9	1	0	0	1	1	1	0	0	0	0	0	0	0	0	0	0	0	0	0	0	0	0	0	0
NPI0116	1	88	6	1	0	1	0	3	1	12	20	0	9	1	1	2	4	2	1	0	1	0	1	0	0	1	0	0	1	0	9999	4	1	1	1	0	1
NPI0117	1	66	6	0	0	0	0	3	1	29	4	0	2	0	0	0	0	1	2	0	0	0	0	0	0	0	0	0	0	0	0	0	0	0	0	0	0
NPI0118	1	66	13	0	0	1	0	1	1	24	6	1	12	1	1	1	3	2	2	0	0	8	1	0	0	0	0	0	0	0	0	9	1	1	0	0	1
NPI0119	2	79	1	1	1	1	0	2	2	21	5	0	12	1	0	0	3	2	6	0	0	0	0	0	0	0	0	0	0	0	0	0	0	0	0	0	0
NPI0120	1	77	7	1	0	1	0	1	1	28	4	0	6	0	0	0	1	1	2	0	0	0	6	0	0	2	0	0	0	0	0	8	1	0	0	0	1
NPI0121	1	87	9	1	0	1	0	1	1	24	2	0	8	1	0	1	1	1	1	0	0	0	0	0	0	0	0	0	0	0	0	0	0	0	0	0	0
NPI0122	2	79	5	1	1	1	0	1	1	20	4	0	6	0	1	2	3	3	1	0	0	2	0	0	0	3	0	1	1	3	0	10	1	1	0	0	1
NPI0123	2	83	5	1	1	0	0	1	1	26	6	0	6	0	0	0	2	1	6	0	0	0	0	0	0	0	0	0	0	0	0	0	0	0	0	0	0
NPI0124	1	73	3	1	1	1	0	1	1	13	4	0	8	1	1	0	4	2	1	0	0	0	0	0	0	0	0	2	0	0	0	2	0	1	0	0	1
NPI0125	2	77	0	1	1	0	1	1	1	22	5	1	0	1	0	0	1	2	3	0	0	4	3	0	0	0	0	4	0	0	0	11	1	1	0	0	1
NPI0126	2	72	0	0	0	1	0	1	1	15	0	0	6	1	0	0	0	1	5	0	0	0	0	0	0	0	0	0	0	0	0	0	0	0	0	0	0
NPI0127	2	73	4	1	0	1	0	1	1	26	3	0	4	1	0	1	0	1	1	0	0	0	0	0	0	0	0	0	0	0	0	0	0	0	0	0	0
NPI0128	1	28	5	1	0	0	1	1	1	26	5	0	1	1	0	0	0	1	4	0	0	0	0	0	0	0	0	0	0	0	0	0	0	0	0	0	0
NPI0129	1	73	0	1	1	1	1	2	1	24	8	0	2	1	1	0	2	1	3	0	0	0	0	0	0	0	0	0	0	0	0	0	0	0	0	0	0
NPI0130	1	80	0	1	0	1	1	1	1	4	6	1	0	0	1	2	2	3	6	0	0	0	6	0	0	8	9999	0	0	3	0	17	1	0	0	0	1
NPI0131	2	68	6	0	1	1	0	1	1	21	2	0	10	1	0	2	2	2	1	0	0	1	0	0	0	0	0	0	0	0	0	1	0	1	0	0	1
NPI0132	2	78	0	1	1	1	0	1	1	24	6	0	3	0	0	0	2	1	3	0	0	0	0	0	0	0	0	0	0	0	0	0	0	0	0	0	0
NPI0133	2	78	0	1	1	0	1	1	1	28	1	0	10	0	0	0	1	2	5	0	0	0	1	0	0	0	0	0	0	0	0	1	1	0	0	0	1
NPI0134	2	81	0	1	0	1	0	1	1	26	1	1	10	1	0	2	1	1	2	0	0	0	0	0	0	0	0	0	0	0	0	0	0	0	0	0	0
NPI0135	2	70	0	1	0	0	0	1	1	22	1	0	4	0	0	0	2	2	2	0	0	0	2	0	0	0	0	0	0	0	0	2	1	0	0	0	1
NPI0136	1	68	9	1	0	1	0	1	1	29	10	0	3	0	0	1	1	1	1	0	0	0	0	0	0	0	0	0	0	0	0	0	0	0	0	0	0
NPI0137	2	78	3	0	1	1	1	1	1	26	5	0	0	1	1	2	1	1	3	0	0	0	0	0	0	0	0	0	0	0	0	0	0	0	0	0	0
NPI0138	2	76	3	1	1	1	1	2	1	14	2	0	7	1	0	1	0	2	5	0	0	0	0	1	0	0	0	0	0	0	0	1	1	0	0	0	1
NPI0139	1	66	8	0	0	1	0	3	1	30	2	0	12	1	0	0	0	1	2	0	0	0	0	0	0	0	0	0	0	0	0	0	0	0	0	0	0
NPI0140	1	78	0	0	0	1	0	1	1	17	10	0	11	1	1	2	1	2	2	0	0	0	0	0	0	0	0	0	0	0	0	0	0	0	0	0	0
NPI0141	1	66	2	1	1	0	0	3	1	14	0	1	5	1	1	1	3	2	2	0	0	0	0	0	0	0	0	0	0	0	0	0	0	0	0	0	0
NPI0142	1	77	6	1	0	0	1	1	1	27	2	0	0	1	0	1	0	1	3	0	0	0	0	0	0	0	0	0	0	0	0	0	0	0	0	0	0
NPI0143	2	68	8	1	0	1	0	1	1	28	2	1	0	0	0	0	0	2	5	0	0	0	2	0	0	1	0	1	0	0	0	4	1	1	0	0	1
NPI0144	2	67	0	0	0	1	0	1	1	21	1	0	1	1	0	0	0	2	6	0	0	0	6	4	0	0	0	0	0	0	0	10	1	0	0	0	1
NPI0145	1	70	6	0	0	0	0	1	1	27	6	0	0	0	0	0	0	1	4	0	0	0	0	0	0	0	0	0	0	0	0	0	0	0	0	0	0
NPI0146	1	70	10	1	1	0	0	1	1	25	1	0	10	1	0	1	1	1	1	0	0	0	0	0	0	0	0	0	0	0	0	0	0	0	0	0	0
NPI0147	1	76	11	0	0	1	0	1	1	29	4	0	8	1	1	1	2	1	1	0	0	1	0	0	0	0	0	0	0	0	0	1	0	1	0	0	1
NPI0148	1	93	0	1	0	0	0	1	1	10	7	1	2	1	1	1	4	3	2	4	0	1	2	0	0	0	0	0	0	0	0	7	1	1	1	0	1
NPI0149	1	68	3	1	0	0	1	1	1	26	2	0	0	1	1	1	1	1	3	0	0	0	0	0	0	0	0	0	0	0	0	0	0	0	0	0	0
NPI0150	2	75	9	1	1	1	1	1	1	20	9	0	0	0	0	0	1	2	3	0	0	0	0	0	0	0	0	0	0	4	0	4	1	0	0	0	1
NPI0151	2	80	3	1	1	0	0	3	1	26	0	0	1	1	0	2	1	1	6	0	0	4	0	0	0	0	0	0	0	0	0	4	0	1	0	0	1
NPI0152	1	64	11	1	1	1	0	1	1	17	4	0	1	1	1	2	3	3	2	4	4	2	1	1	0	0	0	2	1	0	1	16	1	1	1	0	1
NPI0153	1	73	11	1	1	1	1	1	1	23	6	0	10	1	1	2	4	2	3	0	0	0	0	0	0	1	0	2	0	0	0	3	1	1	0	0	1
NPI0154	1	66	0	9999	9999	9999	9999	9999	9999	25	9999	9999	0	0	0	0	1	2	6	0	0	0	0	0	0	0	0	2	0	0	0	2	0	1	0	0	1
NPI0155	2	65	3	1	1	1	0	1	1	25	8	0	11	1	0	1	0	1	2	0	0	0	0	0	0	0	0	0	0	0	0	0	0	0	0	0	0
NPI0156	1	68	0	0	0	1	0	2	1	30	3	0	0	1	0	0	0	1	6	1	0	0	0	0	0	0	0	0	0	0	0	1	0	0	1	0	1
NPI0157	1	90	2	0	0	1	1	2	2	17	11	0	6	1	1	2	2	1	3	0	0	0	1	0	0	1	0	0	0	0	0	2	1	0	0	0	1
NPI0158	2	65	3	1	1	1	0	1	1	17	7	0	2	1	0	1	0	2	1	0	0	3	8	3	0	3	0	0	0	3	0	20	1	1	0	0	1
NPI0159	2	82	5	1	1	0	0	1	1	13	6	0	4	1	0	2	2	2	6	0	0	0	8	0	0	0	0	0	0	0	0	8	1	0	0	0	1
NPI0160	1	80	9	9999	9999	9999	9999	9999	9999	20	9999	9999	12	1	0	0	3	3	4	0	0	0	8	8	0	0	0	1	0	0	0	17	1	1	0	0	1
NPI0161	1	80	1	1	1	1	0	1	1	22	4	0	8	1	0	2	2	1	2	0	0	8	0	0	0	0	0	8	0	0	0	16	0	1	0	0	1
NPI0162	1	77	12	1	0	1	1	2	1	28	5	0	0	1	0	0	1	1	3	0	0	0	0	0	0	0	0	0	0	0	0	0	0	0	0	0	0
NPI0163	1	78	2	1	0	1	0	2	1	24	1	0	7	1	1	0	0	2	5	0	0	0	0	0	0	0	0	0	0	0	0	0	0	0	0	0	0
NPI0164	1	75	4	1	0	0	0	2	2	25	4	1	12	0	0	0	1	1	2	0	0	0	0	0	0	0	0	0	0	0	0	0	0	0	0	0	0
NPI0165	2	83	7	1	0	1	0	1	1	14	8	1	4	1	1	2	2	2	1	0	0	0	0	1	0	2	0	0	0	0	0	3	1	0	0	0	1
NPI0166	2	81	3	0	1	1	0	1	1	22	4	0	0	1	1	2	2	1	2	0	0	0	0	0	0	0	0	0	0	0	0	0	0	0	0	0	0
NPI0167	2	82	0	1	1	0	1	1	1	24	1	0	6	1	0	1	2	2	2	0	0	0	1	1	0	1	0	1	0	4	0	8	1	1	0	0	1
NPI0168	2	73	1	1	0	1	0	1	1	25	6	0	0	1	1	0	4	2	6	0	0	0	0	0	0	0	0	4	0	0	0	4	0	1	0	0	1
NPI0169	1	79	10	0	1	1	0	1	1	28	3	0	9	1	0	0	1	1	1	0	0	0	0	0	0	0	0	0	0	0	0	0	0	0	0	0	0
NPI0170	2	76	0	1	0	1	1	1	1	16	5	0	0	1	0	1	1	2	2	0	0	0	0	0	0	0	0	1	0	3	0	4	1	1	0	0	1
NPI0171	1	65	0	1	1	0	0	1	1	21	9	0	1	1	0	0	2	1	2	0	0	0	0	0	0	0	0	0	0	0	0	0	0	0	0	0	0
NPI0172	1	80	3	1	1	0	0	1	1	26	13	0	6	1	1	1	2	2	2	0	0	0	0	0	0	0	0	0	0	4	4	8	1	0	0	0	1
NPI0173	2	82	0	1	0	1	0	1	1	11	6	0	1	1	0	1	4	2	1	0	0	1	1	0	0	0	0	1	0	0	0	3	1	1	0	0	1
NPI0174	2	77	6	1	1	0	0	1	1	26	1	0	0	1	0	1	1	1	5	0	0	0	0	0	0	0	0	0	0	0	0	0	0	0	0	0	0
NPI0175	1	79	6	1	0	1	0	2	3	9999	4	1	2	1	1	2	1	1	5	0	0	0	0	0	0	0	0	0	0	0	0	0	0	0	0	0	0
NPI0176	2	74	6	1	0	0	1	1	1	18	31	0	0	0	1	0	3	1	3	0	0	2	0	0	0	2	0	0	0	0	0	4	1	1	0	0	1
NPI0177	2	88	1	1	0	0	1	1	1	13	2	0	8	0	1	0	3	3	3	0	0	0	0	0	0	0	0	0	0	0	0	0	0	0	0	0	0
NPI0178	2	86	0	1	0	1	1	1	1	19	5	0	7	0	0	1	1	1	5	0	0	0	0	0	0	0	0	0	0	0	0	0	0	0	0	0	0
NPI0179	2	85	0	1	0	1	1	1	1	5	16	0	0	0	0	0	1	3	3	0	0	0	2	0	0	1	0	0	0	0	0	3	1	0	0	0	1
NPI0180	1	76	2	1	0	0	0	1	1	13	1	0	12	1	1	0	3	3	4	12	0	0	0	0	0	0	0	0	0	1	0	13	1	0	1	0	1
NPI0181	2	80	3	9999	9999	9999	9999	9999	9999	6	9999	9999	12	0	1	0	4	3	4	0	0	0	0	0	0	0	0	0	0	0	0	0	0	0	0	0	0
NPI0182	2	78	1	1	0	0	1	1	1	16	7	0	0	0	1	0	1	1	3	0	0	0	0	0	0	0	0	0	0	0	0	0	0	0	0	0	0
NPI0183	1	76	3	1	0	0	0	3	3	30	3	0	4	1	0	0	0	2	1	0	0	0	0	0	0	0	0	0	0	0	0	0	0	0	0	0	0
NPI0184	1	78	4	1	0	1	0	3	1	24	4	0	8	0	0	0	1	1	2	0	0	0	0	0	0	0	0	0	0	0	0	0	0	0	0	0	0
NPI0185	2	94	0	0	1	1	0	1	1	8	6	1	10	1	1	1	4	3	1	1	0	0	0	0	0	0	1	0	1	0	0	3	0	1	1	0	1
NPI0186	1	80	1	1	0	0	0	3	3	15	13	0	10	0	0	1	1	2	4	0	0	0	0	0	0	0	0	0	0	0	0	0	0	0	0	0	0
NPI0187	2	87	4	1	1	0	1	1	1	4	9	0	8	1	1	0	1	3	3	0	0	0	1	0	0	0	0	0	0	0	0	1	1	0	0	0	1
NPI0188	2	74	0	1	0	0	1	1	1	17	12	0	0	0	0	0	0	3	3	0	0	2	0	0	0	0	0	1	0	2	0	5	1	1	0	0	1
NPI0189	2	83	8	1	0	1	1	1	1	27	13	0	0	1	0	0	2	2	3	0	0	0	1	0	0	0	0	0	0	2	0	3	1	0	0	0	1
NPI0190	2	79	0	1	1	0	1	1	1	13	16	0	1	1	0	1	1	3	1	2	0	0	6	0	0	2	0	0	0	1	0	11	1	0	1	0	1
NPI0191	2	81	3	1	0	0	0	1	1	27	1	0	6	1	0	2	1	2	6	0	0	0	0	0	0	0	0	0	0	0	0	0	0	0	0	0	0
NPI0192	1	82	5	1	0	1	0	3	1	28	0	0	6	1	0	1	0	1	1	0	0	0	0	0	0	0	0	0	0	0	0	0	0	0	0	0	0
NPI0193	2	84	0	1	1	1	0	1	1	11	9	1	11	1	1	0	2	3	2	4	2	8	1	0	0	0	6	0	6	9999	6	33	1	1	1	0	1
NPI0194	2	80	0	1	0	0	1	1	1	20	17	0	0	1	0	0	2	2	4	0	0	6	4	0	0	0	12	12	12	1	0	47	1	1	0	0	1
NPI0195	2	80	0	0	0	0	1	1	1	28	0	0	0	0	0	0	0	1	5	0	0	1	0	0	0	0	0	1	0	0	0	2	0	1	0	0	1
NPI0196	2	73	0	1	1	1	1	1	1	18	8	0	0	0	0	0	1	3	3	0	0	0	1	0	0	4	0	1	0	0	0	6	1	1	0	0	1
NPI0197	2	78	0	1	0	0	0	1	1	4	15	0	2	0	0	0	2	3	1	0	0	4	1	0	0	0	0	1	0	0	0	6	1	1	0	0	1
NPI0198	1	78	3	1	1	1	0	2	2	27	0	1	12	1	1	2	1	1	1	0	0	0	0	0	0	0	0	0	0	0	0	0	0	0	0	0	0
NPI0199	1	80	6	1	0	1	0	2	1	27	1	0	0	1	0	2	2	2	5	0	0	0	0	0	0	0	0	1	0	0	0	1	0	1	0	0	1
NPI0200	1	68	7	1	0	1	1	3	1	29	21	0	1	0	0	0	2	1	3	0	0	6	2	0	0	0	0	0	0	0	0	8	1	1	0	0	1
NPI0201	1	87	12	1	0	1	0	2	1	24	1	0	4	1	1	2	2	1	1	1	0	1	0	0	0	0	0	0	0	0	0	2	0	1	1	0	1
NPI0202	2	77	0	1	1	1	0	1	1	26	6	1	2	1	0	0	2	2	2	0	0	2	0	0	0	0	0	0	0	0	0	2	0	1	0	0	1
NPI0203	2	86	0	1	0	0	0	1	1	21	7	0	6	1	0	0	2	1	1	0	0	2	0	0	0	0	0	2	0	0	0	4	0	1	0	0	1
NPI0204	1	86	2	0	0	0	0	2	2	13	5	0	12	1	0	1	1	2	2	0	6	4	12	6	0	0	0	0	4	9999	12	44	1	1	1	0	1
NPI0205	2	85	6	0	1	1	0	1	1	27	8	1	3	1	0	0	3	1	1	0	0	0	0	0	0	0	0	0	0	0	0	0	0	0	0	0	0
NPI0206	1	77	5	1	0	0	0	3	1	29	1	0	0	0	1	0	1	1	5	0	0	0	0	0	0	0	0	0	0	0	0	0	0	0	0	0	0
NPI0207	1	76	2	1	1	1	0	1	1	26	5	0	2	1	0	1	3	1	6	0	0	0	0	0	0	0	0	0	0	0	0	0	0	0	0	0	0
NPI0208	2	78	2	1	0	1	1	1	1	24	5	0	4	0	0	1	0	2	3	0	0	0	1	1	0	0	0	0	0	0	8	10	1	0	0	0	1
NPI0209	2	76	0	0	0	0	0	1	1	13	3	1	7	1	0	0	2	2	1	0	0	0	2	0	0	0	0	0	0	0	0	2	1	0	0	0	1
NPI0210	1	80	6	1	1	1	0	1	1	29	6	1	2	1	1	0	1	2	6	0	0	0	0	0	0	0	0	0	0	2	0	2	1	0	0	0	1
NPI0211	1	81	2	1	1	0	1	1	1	21	3	1	8	1	0	1	1	3	1	0	0	0	0	0	0	0	0	0	3	0	0	3	0	1	0	0	1
NPI0212	1	83	4	1	1	1	0	1	1	25	4	1	4	1	1	2	2	1	1	0	0	0	0	0	0	0	0	9999	0	0	0	0	0	0	0	0	0
NPI0213	1	88	6	1	1	1	1	2	1	22	2	0	5	1	1	2	4	2	5	0	0	0	0	0	0	3	0	0	0	0	0	3	1	0	0	0	1
NPI0214	2	93	0	1	0	0	0	2	1	14	2	1	10	1	0	0	0	2	1	1	0	1	2	0	0	0	0	9999	2	0	8	14	1	1	1	0	1
NPI0215	1	77	1	1	1	1	0	2	1	21	4	0	7	1	1	1	3	2	5	0	0	0	0	0	0	0	0	2	0	0	0	2	0	1	0	0	1
NPI0216	2	81	0	0	0	0	0	1	1	25	13	0	8	1	0	0	1	1	4	0	0	0	0	0	0	0	0	0	0	0	0	0	0	0	0	0	0
NPI0217	2	81	4	1	1	1	1	1	1	15	8	0	0	0	1	0	3	3	3	3	1	1	0	0	0	0	0	3	0	0	1	9	1	1	1	0	1
NPI0218	2	79	0	1	1	1	0	1	1	10	4	1	2	1	0	0	2	3	4	0	0	1	0	0	0	0	0	0	0	0	0	1	0	1	0	0	1
NPI0219	2	83	0	0	0	1	0	1	1	18	6	0	5	1	0	1	2	1	1	0	0	2	0	0	0	0	0	0	0	0	0	2	0	1	0	0	1
NPI0220	1	73	7	1	0	1	0	1	1	24	2	0	9	1	1	1	3	1	1	0	0	0	0	0	0	0	0	1	0	0	0	1	0	1	0	0	1
NPI0221	1	73	4	0	1	0	1	2	1	28	2	0	0	1	0	0	1	2	3	0	0	0	2	0	0	0	0	0	0	8	0	10	1	0	0	0	1
NPI0222	2	71	6	1	0	0	0	1	1	28	4	0	8	1	0	1	0	2	2	0	0	0	0	0	0	0	0	0	0	0	0	0	0	0	0	0	0
NPI0223	1	94	2	0	0	0	0	1	1	14	5	0	10	1	1	0	3	2	2	0	0	0	0	0	0	0	0	0	0	1	0	1	1	0	0	0	1
NPI0224	2	85	4	1	0	1	0	1	1	18	5	0	6	1	0	0	0	2	1	0	0	0	0	0	0	0	0	0	0	0	4	4	1	0	0	0	1
NPI0225	1	69	0	0	0	1	0	3	3	25	3	1	8	1	0	0	0	1	2	0	0	0	0	0	0	0	0	0	0	0	0	0	0	0	0	0	0
NPI0226	2	80	2	1	0	0	0	1	1	26	1	0	0	1	0	0	1	1	2	0	0	0	0	0	0	0	0	0	0	0	0	0	0	0	0	0	0
NPI0227	2	81	0	1	1	0	0	1	1	18	3	1	1	1	0	0	1	2	2	0	0	0	0	0	0	0	0	0	0	0	0	0	0	0	0	0	0
NPI0228	1	82	2	1	0	1	1	2	1	10	5	0	10	1	1	2	3	3	1	1	1	0	0	0	0	9999	0	0	1	2	0	5	1	1	1	0	1
NPI0229	1	78	4	0	1	1	0	3	1	29	4	0	7	1	1	1	3	1	1	0	0	0	0	0	0	0	0	0	0	2	0	2	1	0	0	0	1
NPI0230	1	70	9	0	0	1	0	2	1	25	8	0	0	1	0	0	1	1	1	0	0	0	0	0	0	0	0	1	0	0	0	1	0	1	0	0	1
NPI0231	2	70	17	1	0	1	0	1	1	29	6	0	2	0	0	0	1	2	2	0	0	0	0	0	0	0	0	0	0	0	0	0	0	0	0	0	0
NPI0232	1	75	0	1	1	0	0	2	1	19	12	1	6	1	1	2	4	2	4	0	0	0	1	0	0	0	0	0	0	0	0	1	1	0	0	0	1
NPI0233	2	61	0	0	1	0	0	1	1	29	0	0	0	0	0	0	0	1	5	0	0	0	0	0	0	0	0	0	0	2	0	2	1	0	0	0	1
NPI0234	2	80	0	1	1	1	0	1	1	6	5	0	7	1	0	0	1	2	1	0	0	0	0	0	0	0	0	0	0	0	0	0	0	0	0	0	0
NPI0235	2	82	0	1	0	1	0	1	1	27	13	0	3	1	0	1	0	1	6	0	0	0	0	0	0	0	0	0	0	0	0	0	0	0	0	0	0
NPI0236	2	75	6	1	0	1	1	1	1	20	5	1	3	1	1	0	3	2	1	0	0	0	5	0	0	0	0	0	0	0	0	5	1	0	0	0	1
NPI0237	2	80	8	1	0	0	1	1	1	25	18	0	0	0	0	0	0	1	3	0	0	0	1	2	0	0	0	2	0	0	0	5	1	1	0	0	1
NPI0238	2	83	0	1	0	0	1	1	1	23	13	0	5	1	0	0	1	2	3	0	0	0	0	0	0	0	0	0	0	0	0	0	0	0	0	0	0
NPI0239	1	72	9	0	1	1	0	2	1	21	9999	0	0	0	0	0	1	2	5	1	0	0	6	0	0	0	0	4	4	0	0	15	1	1	1	0	1
NPI0240	2	76	0	1	1	1	0	1	1	23	5	0	2	1	0	1	1	1	1	0	0	0	0	0	0	0	0	0	0	0	0	0	0	0	0	0	0
NPI0241	2	75	0	1	1	0	1	1	1	23	0	0	2	1	0	2	1	1	5	0	0	0	0	0	0	0	0	0	0	0	0	0	0	0	0	0	0
NPI0242	2	74	0	1	0	1	0	1	1	20	0	0	0	1	0	0	1	2	6	0	0	0	0	0	0	1	0	0	0	0	0	1	1	0	0	0	1
NPI0243	1	72	6	9999	9999	9999	9999	9999	9999	26	9999	9999	0	0	1	1	1	1	5	0	0	0	0	0	0	0	0	0	0	0	0	0	0	0	0	0	0
NPI0244	1	81	3	1	0	0	0	3	2	15	5	1	11	1	1	2	1	3	2	0	0	0	0	0	0	3	0	1	0	0	0	4	1	1	0	0	1
NPI0245	1	80	2	0	0	1	0	2	1	25	4	0	5	0	0	1	1	1	2	0	0	0	0	0	0	0	0	0	0	0	0	0	0	0	0	0	0
NPI0246	1	89	12	1	0	0	1	2	2	24	2	0	12	1	1	2	4	2	4	0	0	0	0	0	0	0	0	0	0	0	0	0	0	0	0	0	0
NPI0247	1	86	7	1	0	0	1	1	1	21	4	1	13	1	0	2	0	2	4	9	0	12	0	9	0	9999	0	2	0	9	0	41	1	1	1	0	1
NPI0248	1	95	3	0	0	1	0	1	1	25	8	0	4	1	1	1	4	2	2	0	0	0	1	0	0	0	0	0	9999	0	0	1	1	0	0	0	1
NPI0249	2	68	6	1	1	1	0	3	3	27	0	0	0	1	0	1	2	1	2	0	0	0	0	0	0	0	0	0	0	0	0	0	0	0	0	0	0
NPI0250	2	76	6	1	1	1	0	1	1	24	4	0	0	1	1	1	1	2	1	0	0	0	0	0	0	0	0	0	0	0	0	0	0	0	0	0	0
NPI0251	2	70	0	1	0	1	1	1	1	28	0	0	0	1	0	2	1	1	5	0	0	0	0	0	0	0	0	0	0	0	0	0	0	0	0	0	0
NPI0252	1	78	2	1	0	0	0	1	1	27	0	0	10	1	0	0	1	2	5	0	0	0	0	0	0	0	0	0	0	0	0	0	0	0	0	0	0
NPI0253	1	75	6	1	0	1	0	1	1	30	2	0	10	0	0	1	1	1	1	0	0	0	0	0	0	0	0	0	0	0	0	0	0	0	0	0	0
NPI0254	1	96	0	1	0	0	0	1	1	5	9	0	2	1	1	2	4	3	4	1	0	0	0	0	0	0	0	0	0	4	8	13	1	0	1	0	1
NPI0255	2	80	3	1	1	1	1	1	1	26	0	0	0	0	0	0	0	1	5	0	0	0	0	0	0	0	0	0	0	0	0	0	0	0	0	0	0
NPI0256	2	74	7	1	0	1	0	1	1	28	3	0	3	0	0	0	1	1	2	0	0	0	0	0	0	0	0	0	0	0	0	0	0	0	0	0	0
NPI0257	2	75	0	1	0	1	0	1	1	29	4	0	0	0	0	0	2	1	2	0	0	0	0	0	0	0	0	0	0	0	0	0	0	0	0	0	0
NPI0258	2	76	2	1	0	1	1	1	1	24	2	0	0	0	0	0	1	1	5	0	0	0	0	0	0	0	0	0	0	0	0	0	0	0	0	0	0
NPI0259	1	71	6	1	0	0	0	2	3	25	9	0	6	1	1	1	1	1	4	0	0	2	1	0	0	0	0	8	0	0	0	11	1	1	0	0	1
NPI0260	2	77	3	1	1	0	0	1	1	21	5	0	12	0	0	0	3	2	2	0	0	0	0	0	0	0	0	0	0	0	0	0	0	0	0	0	0
NPI0261	1	65	12	1	1	1	1	1	1	25	3	0	3	1	0	1	0	2	3	0	0	0	0	0	0	0	0	1	0	0	0	1	0	1	0	0	1
NPI0262	1	75	4	0	0	1	0	3	1	11	4	0	6	1	0	0	1	3	1	0	0	3	6	6	0	0	1	3	0	0	0	19	1	1	0	0	1
NPI0263	1	63	12	1	0	1	0	2	1	29	0	0	0	1	0	0	1	1	5	0	0	0	0	0	0	0	0	0	0	0	0	0	0	0	0	0	0
NPI0264	1	92	2	0	0	1	1	1	1	19	15	0	12	1	0	2	3	2	3	0	0	0	3	1	0	3	0	0	0	0	0	7	1	0	0	0	1
NPI0265	1	67	0	0	0	1	0	2	1	26	4	0	2	0	0	0	1	2	2	0	0	0	0	0	0	1	0	1	0	0	0	2	1	1	0	0	1
NPI0266	2	75	0	1	1	1	0	1	1	26	1	0	12	0	0	0	0	2	5	0	0	0	0	0	0	0	0	0	0	0	0	0	0	0	0	0	0
NPI0267	1	70	5	1	0	1	1	1	1	27	13	0	0	0	1	0	1	1	1	0	0	0	0	0	0	0	0	0	0	0	0	0	0	0	0	0	0
NPI0268	1	83	2	1	1	0	0	2	1	14	14	0	8	1	1	2	3	3	4	0	0	0	0	0	0	0	0	0	0	0	0	0	0	0	0	0	0
NPI0269	2	69	11	0	1	1	0	1	1	30	0	0	0	0	0	0	2	1	5	0	0	0	1	0	0	0	0	0	0	0	1	2	1	0	0	0	1
NPI0270	2	76	0	1	1	1	0	1	1	26	12	0	2	1	0	1	1	1	6	0	0	0	0	0	0	0	0	0	0	0	0	0	0	0	0	0	0
NPI0271	2	74	0	0	0	1	0	1	1	26	3	0	10	1	0	0	1	2	2	0	0	0	0	0	0	0	0	0	3	3	0	6	1	1	0	0	1
NPI0272	1	67	2	1	0	0	0	2	2	20	8	0	8	1	1	1	3	2	4	0	0	0	1	0	0	0	0	2	0	0	0	3	1	1	0	0	1
NPI0273	2	73	0	1	0	1	0	1	1	23	2	0	5	0	0	0	1	1	5	0	0	0	0	0	0	0	0	0	0	0	0	0	0	0	0	0	0
NPI0274	1	71	0	1	1	1	0	1	1	19	2	1	4	1	1	1	3	2	1	0	0	0	0	0	0	0	0	0	0	0	0	0	0	0	0	0	0
NPI0275	2	74	0	1	1	1	0	1	1	17	2	0	2	0	0	0	2	2	1	0	0	0	0	0	0	0	0	0	0	0	0	0	0	0	0	0	0
NPI0276	2	81	0	0	0	0	1	1	1	25	10	0	0	0	0	0	1	2	3	0	1	0	1	0	0	3	0	0	0	0	4	9	1	0	1	0	1
NPI0277	2	76	0	9999	9999	9999	9999	9999	9999	27	9999	9999	7	1	0	1	1	1	1	0	0	0	0	0	0	0	0	0	0	0	0	0	0	0	0	0	0
NPI0278	1	87	5	1	1	0	0	1	1	25	6	0	5	1	0	1	2	2	1	0	0	0	0	0	0	0	0	0	0	0	0	0	0	0	0	0	0
NPI0279	2	90	8	0	0	1	0	2	1	11	5	0	12	1	1	0	1	3	2	0	0	0	0	0	0	9	0	0	0	0	0	9	1	0	0	0	1
NPI0280	2	71	0	1	0	1	0	1	1	24	2	0	5	1	0	0	1	1	2	0	0	0	0	0	0	0	0	0	0	0	0	0	0	0	0	0	0
NPI0281	1	75	13	0	0	1	0	2	1	26	4	0	9	1	0	1	1	2	2	0	0	0	0	0	0	0	0	2	0	0	2	4	1	1	0	0	1
NPI0282	1	82	2	1	1	0	0	1	1	16	11	0	4	1	0	1	1	3	6	1	1	8	2	0	0	0	0	0	1	12	0	25	1	1	1	0	1
NPI0283	2	85	0	0	1	1	1	1	1	13	31	0	0	1	1	2	1	2	3	0	0	0	1	0	0	0	0	0	1	0	0	2	1	1	0	0	1
NPI0284	2	78	2	9999	9999	9999	9999	9999	9999	17	9999	9999	0	0	0	1	1	2	3	0	9999	6	9999	0	9999	3	0	0	0	0	0	9	1	1	0	9999	1
NPI0285	2	78	0	1	0	1	0	1	1	18	3	0	1	1	1	2	2	2	2	0	0	0	1	0	0	0	0	1	0	0	0	2	1	1	0	0	1
NPI0286	1	79	4	1	0	0	1	1	1	28	4	0	8	1	0	0	3	1	3	0	0	0	0	0	0	0	0	0	0	4	0	4	1	0	0	0	1
NPI0287	2	78	3	1	0	1	0	2	2	25	2	1	2	1	0	0	0	2	2	0	0	0	0	0	0	0	0	0	0	0	0	0	0	0	0	0	0
NPI0288	1	72	0	1	0	1	0	2	1	29	1	0	4	1	0	0	0	1	2	0	0	0	0	0	0	0	0	0	0	0	0	0	0	0	0	0	0
NPI0289	2	81	0	1	1	1	0	1	1	20	13	0	10	1	0	1	2	1	1	0	0	0	8	8	0	4	0	6	0	0	0	26	1	1	0	0	1
NPI0290	2	80	0	1	0	0	0	1	1	15	3	1	12	1	0	0	3	2	1	2	0	2	8	0	0	0	0	0	2	0	2	16	1	1	1	0	1
NPI0291	2	66	4	1	1	1	0	1	1	20	1	0	0	1	0	0	0	2	1	0	0	0	0	0	0	0	0	0	0	0	0	0	0	0	0	0	0
NPI0292	1	72	7	1	1	0	0	1	1	12	3	0	12	1	1	0	4	3	2	0	0	0	0	0	0	0	0	0	0	0	0	0	0	0	0	0	0
NPI0293	1	66	0	0	0	1	1	2	1	22	1	0	6	1	0	0	1	1	5	0	0	0	0	0	0	0	0	0	0	0	0	0	0	0	0	0	0
NPI0294	1	80	0	1	0	1	0	3	1	28	2	0	2	0	0	2	3	1	6	0	0	0	0	0	0	0	0	0	0	0	0	0	0	0	0	0	0
NPI0295	2	74	0	1	1	1	0	1	1	10	3	0	10	0	0	0	1	2	1	3	1	6	2	6	0	0	0	0	0	0	0	18	1	1	1	0	1
NPI0296	1	67	0	1	1	0	1	1	1	6	26	1	5	1	0	0	2	3	3	0	1	8	3	4	0	8	1	8	0	6	0	39	1	1	1	0	1
NPI0297	2	62	0	1	0	1	0	1	1	23	3	0	2	0	0	1	0	2	5	0	0	0	1	0	0	0	0	0	0	0	0	1	1	0	0	0	1
NPI0298	2	58	0	0	0	0	1	1	1	26	7	1	0	0	0	0	0	2	3	0	0	1	6	0	0	0	0	0	0	0	0	7	1	1	0	0	1
NPI0299	1	51	8	0	1	0	0	1	1	24	16	0	2	1	1	0	2	2	4	0	0	6	8	0	0	12	0	12	0	12	0	50	1	1	0	0	1
NPI0300	1	54	3	9999	9999	9999	9999	9999	9999	27	9999	9999	2	0	0	0	1	1	1	0	0	0	0	0	0	0	0	0	0	0	0	0	0	0	0	0	0
NPI0301	2	48	6	1	0	0	0	1	1	28	1	0	0	0	0	0	1	2	2	0	0	0	1	0	0	0	0	1	0	0	0	2	1	1	0	0	1
NPI0302	2	49	11	1	1	1	0	1	1	21	4	0	0	1	0	1	1	2	2	0	0	0	2	0	0	0	0	0	0	0	0	2	1	0	0	0	1
NPI0303	2	53	12	0	1	1	0	1	1	29	0	0	2	0	0	1	1	1	6	0	0	1	1	0	0	0	0	6	0	0	0	8	1	1	0	0	1
NPI0304	1	53	6	9999	9999	9999	9999	9999	9999	26	9999	9999	0	1	1	0	1	2	2	0	0	0	1	0	0	0	0	0	0	0	0	1	1	0	0	0	1
NPI0305	2	68	6	0	0	1	0	1	1	28	0	0	2	0	0	0	1	1	5	0	0	0	0	0	0	0	0	0	0	0	0	0	0	0	0	0	0
NPI0306	1	54	9	1	0	0	0	1	1	30	0	0	0	0	0	0	0	1	5	0	0	0	0	0	0	0	0	1	0	0	0	1	0	1	0	0	1
NPI0307	2	75	4	1	1	0	0	1	1	10	13	1	4	1	1	2	1	3	1	0	0	0	0	0	0	12	0	0	0	0	8	20	1	0	0	0	1
NPI0308	1	74	6	0	0	1	0	2	2	25	6	0	4	1	0	0	2	2	1	0	0	0	0	0	0	0	0	0	0	0	0	0	0	0	0	0	0
NPI0309	2	49	7	0	0	1	0	1	1	28	3	0	3	0	0	0	0	2	2	0	0	0	4	0	0	0	0	3	0	0	0	7	1	1	0	0	1
NPI0310	1	62	6	1	1	1	0	1	1	30	5	1	9	1	0	2	0	2	2	0	0	0	2	0	0	0	0	0	0	0	0	2	1	0	0	0	1
NPI0311	1	74	5	9999	9999	9999	9999	9999	9999	26	9999	9999	6	1	1	1	2	1	5	0	0	0	0	0	0	0	0	0	0	0	0	0	0	0	0	0	0
NPI0312	2	58	9	1	0	1	0	1	1	27	1	0	0	0	0	0	1	1	5	0	0	0	0	0	0	0	0	0	0	0	0	0	0	0	0	0	0
NPI0313	1	58	11	1	0	1	0	1	1	29	3	0	4	1	0	0	1	1	6	0	0	0	0	0	0	0	0	0	0	0	0	0	0	0	0	0	0
NPI0314	1	57	11	1	0	0	0	1	1	29	2	0	5	1	0	0	1	1	1	0	0	0	0	0	0	0	0	0	0	0	8	8	1	0	0	0	1
NPI0315	1	57	7	1	0	0	0	2	1	30	3	0	2	0	0	0	1	1	6	0	0	1	0	0	0	0	0	1	9999	0	0	2	0	1	0	0	1
NPI0316	2	58	7	1	0	0	0	1	1	29	0	0	0	0	0	0	0	1	2	0	0	0	0	0	0	0	0	0	0	0	0	0	0	0	0	0	0
NPI0317	1	56	12	9999	9999	9999	9999	9999	9999	23	9999	9999	0	1	0	0	0	2	4	0	0	0	0	0	0	0	0	0	0	0	0	0	0	0	0	0	0
NPI0318	2	56	6	1	1	1	0	2	1	30	1	0	0	0	0	0	1	1	2	0	0	0	0	0	0	0	0	0	0	0	0	0	0	0	0	0	0
NPI0319	1	71	15	1	1	1	1	2	1	29	3	1	0	0	0	1	2	1	5	0	0	0	0	0	0	0	0	0	0	0	0	0	0	0	0	0	0
NPI0320	1	70	11	1	1	0	1	1	1	29	8	0	0	1	0	1	1	1	3	0	0	0	0	0	0	0	0	0	0	0	1	1	1	0	0	0	1
NPI0321	1	65	7	0	0	0	0	1	1	24	5	0	0	1	0	0	2	2	6	0	0	0	0	0	0	0	0	0	0	0	0	0	0	0	0	0	0
NPI0322	2	49	0	1	0	1	0	1	1	28	3	0	0	0	0	0	1	2	2	0	0	1	0	0	0	0	0	1	0	0	0	2	0	1	0	0	1
NPI0323	1	53	5	0	0	1	0	3	3	28	1	0	0	0	0	0	0	2	2	0	0	0	2	2	0	6	0	0	0	0	0	10	1	0	0	0	1
NPI0324	2	70	8	0	1	1	0	1	1	24	5	0	7	1	0	2	1	1	1	0	0	0	0	0	0	0	0	0	0	1	9999	1	1	0	0	0	1
NPI0325	2	67	4	1	0	1	0	1	1	30	1	0	0	0	0	0	0	1	2	0	0	0	0	0	0	0	0	0	0	0	0	0	0	0	0	0	0
NPI0326	1	53	4	0	1	0	1	2	1	23	6	0	6	1	0	0	0	1	3	0	0	0	1	0	0	0	0	0	0	0	4	5	1	0	0	0	1
NPI0327	2	53	9	0	1	1	1	1	1	27	0	1	0	1	1	1	1	2	5	0	0	3	6	0	0	9999	0	9	0	3	6	27	1	1	0	0	1
NPI0328	1	70	7	1	0	0	0	2	3	28	1	0	2	0	0	0	2	1	5	0	0	0	0	0	0	0	0	0	0	0	0	0	0	0	0	0	0
NPI0329	2	81	0	1	0	1	1	1	1	7	3	0	6	0	0	0	0	2	1	1	0	0	3	2	0	2	0	0	0	4	0	12	1	0	1	0	1
NPI0330	2	58	5	0	0	1	0	1	1	16	17	0	1	1	0	0	0	2	1	0	0	0	1	0	0	2	0	0	0	0	0	3	1	0	0	0	1
NPI0331	1	54	3	1	0	0	0	3	3	26	2	0	0	1	0	1	1	1	5	0	0	0	0	0	0	0	0	1	0	0	0	1	0	1	0	0	1
NPI0332	2	60	8	1	1	1	0	1	1	28	0	0	0	0	0	0	0	1	2	0	0	0	0	0	0	0	0	0	0	0	0	0	0	0	0	0	0
NPI0333	1	49	16	0	1	1	0	1	1	28	10	0	0	0	0	0	0	1	1	0	0	0	1	0	0	0	0	0	0	0	0	1	1	0	0	0	1
NPI0334	1	51	12	0	0	1	0	3	1	30	0	0	0	0	0	0	0	1	2	0	0	0	0	0	0	0	0	0	0	0	0	0	0	0	0	0	0
NPI0335	1	68	16	1	0	1	1	2	2	27	7	0	1	0	0	2	1	2	3	0	0	0	3	0	1	2	0	0	1	0	0	7	1	1	0	1	1
NPI0336	1	63	7	0	0	1	0	3	3	25	8	0	0	0	0	0	0	2	6	0	0	0	0	0	0	2	0	0	0	0	0	2	1	0	0	0	1
NPI0337	2	56	6	0	0	1	0	1	1	28	0	0	0	0	0	1	1	1	6	0	0	0	0	0	0	0	0	0	0	0	0	0	0	0	0	0	0
NPI0338	2	83	0	1	0	0	0	1	1	26	3	0	11	0	0	0	0	2	5	0	0	0	0	9999	0	0	0	2	0	2	2	6	1	1	0	0	1
NPI0339	1	78	8	1	0	1	0	2	2	26	1	0	6	0	0	1	2	1	1	0	0	0	0	0	0	0	0	0	0	0	0	0	0	0	0	0	0
NPI0340	1	80	2	1	1	0	1	1	1	18	20	0	3	1	0	1	2	3	4	0	0	6	0	2	0	0	0	2	0	0	0	10	1	1	0	0	1
NPI0341	1	71	0	1	0	1	0	1	1	21	5	0	12	0	1	1	3	3	1	0	0	0	0	0	0	0	0	0	0	0	0	0	0	0	0	0	0
NPI0342	1	90	6	1	1	1	0	1	1	14	10	0	8	1	1	0	4	3	2	0	0	0	0	0	0	1	0	0	0	0	0	1	1	0	0	0	1
NPI0343	1	79	5	1	0	1	1	1	1	27	2	0	6	1	0	0	2	2	1	0	0	6	0	0	0	3	0	0	0	0	0	9	1	1	0	0	1
NPI0344	2	78	7	1	0	1	0	1	1	29	2	0	0	0	0	0	2	2	2	0	0	0	0	0	0	0	0	0	0	0	0	0	0	0	0	0	0
NPI0345	2	64	6	9999	9999	9999	9999	9999	9999	30	9999	9999	2	1	0	1	0	2	2	0	0	0	0	0	0	0	0	0	0	0	0	0	0	0	0	0	0
NPI0346	2	82	2	1	0	1	0	1	1	30	4	0	7	1	1	0	3	2	1	0	0	0	1	0	0	6	0	0	0	0	0	7	1	0	0	0	1
NPI0347	1	74	8	0	0	1	0	2	2	30	0	0	0	1	1	1	1	1	2	0	0	0	0	0	0	0	0	0	4	0	0	4	0	1	0	0	1
NPI0348	1	84	0	1	1	1	1	1	1	13	3	0	8	1	0	1	1	3	6	0	0	0	0	0	0	0	0	0	0	0	0	0	0	0	0	0	0
NPI0349	1	78	11	1	0	1	1	3	1	22	2	1	0	1	1	1	2	2	1	1	0	0	0	0	0	0	0	2	0	0	0	3	0	1	1	0	1
NPI0350	1	73	0	0	0	0	1	1	1	29	3	1	0	1	1	0	1	2	3	0	0	0	0	0	0	0	0	0	0	0	0	0	0	0	0	0	0
NPI0351	2	85	5	0	0	1	0	1	1	15	2	1	5	0	0	2	2	2	2	0	0	0	0	1	0	0	0	0	0	0	0	1	1	0	0	0	1
NPI0352	2	84	0	1	0	1	0	1	1	22	5	1	6	1	0	1	0	1	6	0	0	0	0	0	0	0	0	0	0	0	0	0	0	0	0	0	0
NPI0353	2	68	6	0	1	1	0	1	1	28	9	0	1	0	0	0	1	1	3	0	0	0	0	0	0	0	0	0	0	0	0	0	0	0	0	0	0
NPI0354	1	67	6	9999	9999	9999	9999	9999	9999	29	9999	9999	2	0	0	1	1	1	4	0	0	0	1	0	0	0	0	0	0	0	0	1	1	0	0	0	1
NPI0355	2	75	0	9999	9999	9999	9999	9999	9999	22	9999	9999	3	0	0	0	1	1	3	0	0	0	0	0	0	0	0	0	0	0	0	0	0	0	0	0	0
NPI0356	1	67	12	1	0	1	0	1	1	28	1	0	0	0	0	0	0	1	1	0	0	1	1	0	0	0	0	0	9999	0	0	2	1	1	0	0	1
NPI0357	1	69	6	1	0	0	1	1	1	30	1	0	0	0	0	0	2	1	2	0	0	0	0	0	0	0	0	1	0	0	0	1	0	1	0	0	1
NPI0358	1	63	3	1	0	1	0	2	1	27	8	0	8	1	0	1	1	1	1	0	0	0	0	0	0	0	0	0	0	0	0	0	0	0	0	0	0
NPI0359	1	82	3	1	0	0	0	1	1	29	1	0	6	0	0	1	1	1	2	0	0	0	0	0	0	0	0	0	0	0	0	0	0	0	0	0	0
NPI0360	2	63	2	1	1	1	0	1	1	29	7	0	0	1	0	0	0	2	1	0	0	0	0	0	0	0	0	0	0	0	0	0	0	0	0	0	0
NPI0361	2	78	0	1	1	1	0	1	1	10	14	0	6	1	0	0	4	3	4	0	0	9999	0	0	0	0	0	0	0	4	9999	4	1	0	0	0	1
NPI0362	2	83	5	0	0	1	0	1	1	22	0	0	6	1	0	1	0	1	5	0	0	0	0	0	0	0	0	0	0	0	0	0	0	0	0	0	0
NPI0363	2	70	2	1	1	1	1	1	1	20	11	0	0	1	0	1	2	2	3	0	0	0	3	0	0	0	0	3	0	0	0	6	1	1	0	0	1
NPI0364	2	67	0	1	0	0	0	1	1	27	0	1	0	0	0	1	1	2	5	0	0	0	0	0	0	0	0	0	0	0	0	0	0	0	0	0	0
NPI0365	1	62	6	0	0	0	1	1	1	27	1	0	1	1	0	1	2	2	2	0	0	0	0	0	0	0	0	2	0	0	0	2	0	1	0	0	1
NPI0366	1	67	6	1	1	0	0	1	1	30	1	0	9	1	0	1	1	1	2	0	0	0	0	0	0	0	0	0	0	0	0	0	0	0	0	0	0
NPI0367	2	73	5	1	0	0	1	1	1	26	8	0	0	0	0	0	0	2	3	0	0	0	0	0	0	0	0	0	0	0	0	0	0	0	0	0	0
NPI0368	1	96	4	1	0	0	1	2	1	6	10	0	8	1	1	1	2	3	3	1	0	1	9	9	0	6	0	0	6	8	0	40	1	1	1	0	1
NPI0369	1	76	2	0	0	0	0	1	1	19	10	0	6	1	1	2	3	2	4	0	0	0	0	0	0	1	0	0	0	0	0	1	1	0	0	0	1
NPI0370	1	64	9	1	0	0	1	1	1	25	6	1	12	1	0	0	1	1	1	0	0	0	1	0	0	1	9999	0	0	0	0	2	1	0	0	0	1
NPI0371	1	63	6	0	0	0	1	1	1	27	4	0	0	0	1	0	1	1	3	0	0	0	0	0	0	0	0	0	0	0	0	0	0	0	0	0	0
NPI0372	1	62	9	1	1	0	0	3	1	29	0	0	1	0	0	0	0	1	2	0	0	0	0	0	0	0	0	0	0	0	0	0	0	0	0	0	0
NPI0373	1	78	0	1	0	1	0	3	1	27	4	0	5	1	0	2	2	1	1	0	0	0	0	0	0	0	0	0	0	0	0	0	0	0	0	0	0
NPI0374	1	63	1	0	0	0	0	1	1	25	2	0	0	0	0	0	1	2	6	0	0	0	0	0	0	0	0	0	0	0	0	0	0	0	0	0	0
NPI0375	2	61	0	1	0	0	0	1	1	26	0	0	1	0	0	0	1	1	5	0	0	0	0	0	0	0	0	0	0	0	0	0	0	0	0	0	0
NPI0376	1	62	13	1	0	1	0	3	1	28	6	0	1	0	0	0	0	1	1	0	0	0	0	0	0	0	0	1	0	4	0	5	1	1	0	0	1
NPI0377	2	63	6	1	0	1	0	1	1	26	4	0	1	0	0	0	0	1	6	0	0	0	0	0	0	0	0	0	0	0	0	0	0	0	0	0	0
NPI0378	1	62	6	1	1	0	0	2	1	29	4	0	0	1	0	0	1	1	2	0	0	0	0	0	0	0	0	0	0	0	0	0	0	0	0	0	0
NPI0379	2	70	6	1	0	1	0	1	1	28	0	1	2	1	0	1	1	1	2	0	0	0	0	0	0	0	0	0	0	0	0	0	0	0	0	0	0
NPI0380	2	88	0	1	1	0	0	3	1	9	6	0	12	1	0	0	1	3	2	1	0	0	2	0	0	3	0	6	2	0	0	14	1	1	1	0	1
NPI0381	2	64	5	0	0	1	0	1	1	28	7	0	0	0	0	0	0	1	2	0	0	0	0	0	0	0	0	0	0	0	0	0	0	0	0	0	0
NPI0382	1	62	6	1	1	1	0	2	1	30	2	1	9	1	0	2	3	1	4	0	0	0	0	0	0	0	0	1	0	0	0	1	0	1	0	0	1
NPI0383	1	65	1	1	0	0	0	3	1	27	4	0	4	1	0	0	0	2	1	0	0	0	0	1	0	0	0	0	0	0	0	1	1	0	0	0	1
NPI0384	2	62	5	1	0	0	0	1	1	30	0	1	1	1	0	0	1	1	5	0	0	0	0	0	0	0	0	0	0	0	0	0	0	0	0	0	0
NPI0385	1	80	5	1	0	1	0	3	1	22	1	0	3	0	1	2	2	2	1	0	0	0	0	0	0	0	9999	0	0	0	0	0	0	0	0	0	0
NPI0386	2	61	7	1	0	1	1	1	1	28	1	0	10	0	0	0	1	1	5	0	0	0	0	0	0	0	0	0	0	0	0	0	0	0	0	0	0
NPI0387	1	61	9	1	1	0	1	1	1	15	2	1	0	1	0	0	0	3	5	0	0	4	2	0	0	2	0	0	6	0	0	14	1	1	0	0	1
NPI0388	2	61	6	1	0	1	0	1	1	27	3	0	2	0	0	0	2	1	2	0	0	0	0	0	0	2	0	0	0	0	0	2	1	0	0	0	1
NPI0389	1	65	11	1	1	1	0	1	1	21	7	1	12	1	1	1	4	2	2	0	1	1	0	0	2	2	0	0	0	0	0	6	1	1	1	1	1
NPI0390	1	62	10	0	0	0	1	3	2	29	0	0	2	1	0	1	0	1	1	0	0	0	1	0	0	0	0	2	0	0	0	3	1	1	0	0	1
NPI0391	1	65	6	1	1	1	0	2	1	28	3	0	0	0	1	1	2	1	4	0	0	0	0	0	0	0	0	0	0	0	0	0	0	0	0	0	0
NPI0392	1	61	11	1	0	1	0	2	1	29	0	0	6	1	1	0	1	2	2	1	0	2	1	1	0	4	1	9	0	0	0	19	1	1	1	0	1
NPI0393	1	59	3	0	1	1	0	3	1	29	0	0	0	1	0	0	2	1	5	0	0	0	0	0	0	0	0	0	0	0	0	0	0	0	0	0	0
NPI0394	1	65	6	1	1	1	0	3	3	30	4	0	2	1	0	2	1	2	1	0	0	1	0	1	0	0	0	0	0	0	0	2	1	1	0	0	1
NPI0395	1	60	5	1	1	0	0	2	1	27	3	0	2	0	0	0	1	2	1	0	1	8	6	2	0	0	2	3	0	0	0	22	1	1	1	0	1
NPI0396	2	81	0	1	1	1	0	1	1	19	1	1	5	1	1	2	3	1	2	0	0	0	0	0	0	0	0	0	0	0	0	0	0	0	0	0	0
NPI0397	2	61	0	1	1	1	0	1	1	18	1	0	7	1	1	1	1	1	5	0	0	0	0	0	0	0	0	0	0	0	0	0	0	0	0	0	0
NPI0398	2	62	3	1	1	0	0	1	1	28	4	0	12	1	0	0	1	1	2	0	0	0	0	0	0	0	0	0	0	0	0	0	0	0	0	0	0
NPI0399	1	66	12	1	0	1	1	2	2	28	2	1	0	1	0	0	1	2	3	0	0	0	0	0	0	0	0	0	0	0	0	0	0	0	0	0	0
NPI0400	1	68	6	1	0	1	1	3	1	24	3	0	4	1	0	0	0	2	1	0	0	0	0	1	0	0	0	0	0	0	0	1	1	0	0	0	1
NPI0401	2	65	4	1	0	1	0	1	1	30	1	1	0	1	0	0	2	1	5	0	0	0	0	0	0	0	0	0	0	0	0	0	0	0	0	0	0
NPI0402	2	77	8	1	0	0	0	1	1	20	13	0	12	1	0	1	1	1	4	3	3	0	8	0	0	0	0	0	0	8	0	22	1	0	1	0	1
NPI0403	1	60	11	1	1	0	0	3	1	27	1	0	0	1	0	0	2	1	6	0	0	1	0	0	0	0	0	0	0	0	0	1	0	1	0	0	1
NPI0404	2	61	6	1	0	0	0	1	1	23	5	0	2	1	0	0	0	2	2	0	0	0	0	0	0	0	0	0	0	0	0	0	0	0	0	0	0
NPI0405	2	57	0	0	0	0	0	1	1	28	2	0	0	0	0	0	1	1	5	0	0	2	0	2	0	0	0	2	0	0	8	14	1	1	0	0	1
NPI0406	1	60	1	0	0	0	0	2	1	23	1	1	1	1	1	2	1	1	1	0	0	0	0	0	0	0	0	0	0	0	0	0	0	0	0	0	0
NPI0407	2	58	5	1	0	1	0	1	1	23	2	0	0	0	0	0	0	1	5	0	0	0	0	0	0	0	0	0	0	0	0	0	0	0	0	0	0
NPI0408	2	57	8	1	1	1	0	1	1	28	1	0	0	1	0	0	0	2	1	1	1	0	1	0	0	0	0	2	0	2	0	7	1	1	1	0	1
NPI0409	1	65	17	1	1	1	0	1	1	27	1	0	0	1	0	0	1	1	1	0	0	0	0	0	0	0	0	0	0	0	0	0	0	0	0	0	0
NPI0410	2	55	6	1	1	1	0	1	1	25	4	1	9	1	1	0	2	1	2	0	0	1	1	1	1	0	0	0	0	0	0	4	1	1	0	1	1
NPI0411	1	56	7	0	0	1	0	3	1	29	1	0	0	1	0	0	0	1	6	0	0	0	1	1	0	0	0	0	0	0	0	2	1	0	0	0	1
NPI0412	1	55	11	0	0	0	0	1	2	29	1	0	2	1	0	0	0	1	2	0	0	0	0	0	0	0	0	0	0	0	0	0	0	0	0	0	0
NPI0413	2	55	8	1	0	1	0	1	1	29	0	0	3	0	0	0	0	1	2	0	0	0	0	0	0	0	0	0	0	0	0	0	0	0	0	0	0
NPI0414	2	75	0	1	1	0	0	1	1	20	2	0	8	0	1	0	2	3	4	0	1	0	2	0	0	0	0	0	8	0	0	11	1	1	1	0	1
NPI0415	1	76	0	0	0	1	0	1	1	16	8	0	0	0	0	0	1	2	1	0	0	0	0	0	0	0	0	0	0	0	0	0	0	0	0	0	0
NPI0416	1	70	16	1	0	0	0	1	1	29	0	0	3	0	1	1	2	1	6	0	0	0	0	0	0	0	0	0	0	1	0	1	1	0	0	0	1
NPI0417	2	53	5	1	1	0	0	1	1	28	1	0	0	0	0	0	0	1	5	0	0	0	0	0	0	0	0	0	0	0	0	0	0	0	0	0	0
NPI0418	2	90	0	1	1	0	0	1	1	21	3	0	4	1	0	1	1	2	1	0	0	0	0	0	0	0	0	0	0	1	0	1	1	0	0	0	1
NPI0419	2	74	1	0	1	1	0	1	1	16	7	1	6	1	0	1	1	2	2	3	0	0	0	1	0	0	0	0	0	0	0	4	1	0	1	0	1
NPI0420	2	47	6	1	0	1	0	1	1	30	5	0	0	0	0	0	0	1	5	0	0	0	0	0	0	0	0	0	0	0	0	0	0	0	0	0	0
NPI0421	2	55	10	1	1	1	0	1	1	28	2	0	3	1	0	0	1	1	2	0	0	0	0	0	0	0	0	0	0	0	0	0	0	0	0	0	0
NPI0422	1	47	9	0	0	0	0	3	3	26	4	0	4	1	0	1	1	2	1	0	0	0	0	0	0	0	0	0	0	0	0	0	0	0	0	0	0
NPI0423	1	50	12	1	1	1	0	3	1	27	4	0	0	0	0	2	1	1	6	0	0	0	0	0	0	0	0	0	0	0	0	0	0	0	0	0	0
NPI0424	1	52	11	1	0	0	0	1	1	29	25	0	0	0	0	0	0	2	4	0	0	1	0	0	0	0	0	0	0	0	0	1	0	1	0	0	1
NPI0425	1	46	9	0	0	1	0	3	1	28	1	0	0	0	0	0	2	1	2	0	0	0	0	0	0	0	0	0	0	0	0	0	0	0	0	0	0
NPI0426	1	54	3	1	0	1	0	1	1	28	4	1	0	1	0	1	0	1	2	0	0	0	0	0	0	0	0	0	0	0	0	0	0	0	0	0	0
NPI0427	1	66	6	0	1	0	0	3	1	29	4	0	1	0	0	1	0	2	2	0	0	0	0	0	0	0	0	0	0	0	0	0	0	0	0	0	0
NPI0428	2	54	7	1	0	1	0	1	1	29	8	1	7	1	0	1	1	1	1	1	0	0	1	1	0	1	0	1	0	0	0	5	1	1	1	0	1
NPI0429	1	58	0	0	0	1	0	3	3	23	0	0	0	1	0	0	0	2	5	8	0	4	0	6	0	8	3	3	0	0	0	32	1	1	1	0	1
NPI0430	2	53	6	1	0	1	0	1	1	30	2	0	2	0	0	0	1	1	5	0	0	0	0	0	0	0	0	0	0	0	0	0	0	0	0	0	0
NPI0431	2	66	9	1	1	0	0	1	1	27	4	0	0	1	0	1	1	1	3	0	0	0	0	0	0	0	0	0	0	0	0	0	0	0	0	0	0
NPI0432	2	54	16	1	1	1	0	1	1	30	1	0	12	1	0	0	1	1	2	0	0	0	0	0	0	0	0	0	0	0	0	0	0	0	0	0	0
NPI0433	2	54	11	0	0	1	0	1	1	26	4	0	0	0	0	1	0	2	2	0	0	0	4	1	0	1	0	1	0	4	0	11	1	1	0	0	1
NPI0434	2	53	8	9999	9999	9999	9999	9999	9999	29	9999	9999	0	0	0	0	1	1	6	0	0	0	0	0	0	0	0	9999	0	0	0	0	0	0	0	0	0
NPI0435	1	78	7	1	1	0	1	1	1	20	3	1	10	1	0	1	3	2	3	6	0	0	0	0	0	0	0	0	0	0	0	6	0	0	1	0	1
NPI0436	2	75	0	1	0	1	0	1	1	28	2	1	8	1	0	2	2	2	1	1	0	0	1	6	0	0	0	1	0	8	0	17	1	1	1	0	1
NPI0437	1	56	1	1	0	1	0	3	1	30	15	0	2	1	0	0	1	2	1	0	0	0	0	0	0	0	0	0	0	0	8	8	1	0	0	0	1
NPI0438	1	71	6	1	1	1	0	3	1	28	17	0	5	0	0	0	1	1	1	0	0	0	0	0	0	0	0	0	0	0	0	0	0	0	0	0	0
NPI0439	2	67	4	1	0	1	0	1	1	28	2	0	9	1	0	0	1	2	1	0	0	0	0	0	0	0	0	0	0	0	0	0	0	0	0	0	0
NPI0440	2	76	8	1	0	0	0	1	1	18	1	0	0	1	0	2	1	2	1	0	0	0	0	0	0	0	0	0	0	0	0	0	0	0	0	0	0
NPI0441	2	50	11	1	0	0	0	1	1	29	6	1	0	1	0	0	0	3	2	0	0	1	1	0	0	0	0	2	0	3	3	10	1	1	0	0	1
NPI0442	1	44	9	9999	9999	9999	9999	9999	9999	29	9999	9999	0	0	0	0	1	2	4	0	0	0	1	0	0	0	0	0	0	1	0	2	1	0	0	0	1
NPI0443	2	69	0	0	0	0	0	1	1	18	1	0	5	1	1	1	3	2	2	0	0	0	0	0	0	0	0	0	0	0	0	0	0	0	0	0	0
NPI0444	2	61	12	1	0	0	0	1	1	26	9	0	8	1	0	0	1	1	2	0	0	0	0	0	0	0	0	0	0	0	0	0	0	0	0	0	0
NPI0445	2	72	0	1	1	1	0	2	1	18	5	0	9	1	0	1	2	2	1	4	0	8	0	2	0	6	0	4	0	4	0	28	1	1	1	0	1
NPI0446	2	73	4	0	0	0	0	1	1	24	2	0	0	1	0	0	0	1	4	0	0	0	0	0	0	0	0	0	0	0	0	0	0	0	0	0	0
NPI0447	2	48	11	0	0	0	1	1	1	30	0	0	0	0	0	0	1	1	5	0	0	0	0	0	0	0	0	1	0	0	0	1	0	1	0	0	1
NPI0448	1	69	7	1	1	1	0	3	1	24	11	0	4	1	0	1	0	2	2	0	0	0	0	0	0	0	0	0	0	0	0	0	0	0	0	0	0
NPI0449	1	58	9	1	1	1	0	2	1	28	2	0	5	1	0	0	0	1	2	0	0	0	0	0	0	0	0	0	0	0	0	0	0	0	0	0	0
NPI0450	1	67	4	0	0	0	0	1	1	28	2	0	0	1	1	0	2	2	2	0	0	0	0	0	0	0	0	0	0	0	0	0	0	0	0	0	0
NPI0451	2	46	12	1	0	1	0	1	1	29	0	0	0	0	0	2	0	1	2	0	0	0	0	0	0	0	0	0	0	0	0	0	0	0	0	0	0
NPI0452	2	52	0	0	0	0	0	3	1	23	21	0	0	0	0	0	0	2	3	0	0	0	0	0	0	0	0	0	0	0	0	0	0	0	0	0	0
NPI0453	2	52	6	1	0	1	0	1	1	30	4	0	2	1	0	1	1	1	4	0	0	0	0	0	0	0	0	0	0	0	0	0	0	0	0	0	0
NPI0454	2	46	10	1	1	1	0	1	1	28	4	0	0	0	0	0	1	1	6	0	0	0	1	0	0	0	0	0	0	0	0	1	1	0	0	0	1
NPI0455	2	51	6	1	0	0	0	1	1	27	1	0	2	0	0	0	0	2	6	0	0	0	0	0	0	0	0	0	0	0	0	0	0	0	0	0	0
NPI0456	2	66	0	0	0	1	0	1	1	27	5	0	3	0	0	0	1	1	1	0	0	0	0	0	0	0	0	1	0	0	0	1	0	1	0	0	1
NPI0457	2	58	10	1	1	1	0	1	1	29	4	0	0	0	0	0	0	1	2	0	0	0	0	0	0	0	0	0	0	0	0	0	0	0	0	0	0
NPI0458	1	80	9	1	0	1	0	1	1	28	5	0	8	1	0	0	2	2	2	0	0	0	0	0	0	0	0	0	0	0	0	0	0	0	0	0	0
NPI0459	2	71	13	0	1	1	0	1	1	28	8	1	10	1	0	0	1	1	2	0	0	0	0	0	0	0	0	0	0	0	0	0	0	0	0	0	0
NPI0460	1	76	6	1	1	1	1	1	1	27	6	0	0	1	1	1	3	1	2	0	0	0	0	0	0	0	0	0	0	0	0	0	0	0	0	0	0
NPI0461	1	65	4	0	0	0	0	2	1	21	5	0	0	0	0	0	2	1	6	0	0	0	1	0	0	0	0	0	0	0	0	1	1	0	0	0	1
NPI0462	1	50	6	0	0	1	1	2	3	30	1	0	2	1	0	0	0	2	3	0	0	0	0	0	0	0	0	0	0	0	0	0	0	0	0	0	0
NPI0463	2	56	1	0	0	1	0	1	1	24	0	0	0	0	0	0	0	1	5	0	0	0	0	0	0	0	0	0	0	0	0	0	0	0	0	0	0
NPI0464	1	48	6	0	0	0	0	1	1	23	5	0	0	0	0	0	0	1	6	0	0	0	0	0	0	0	0	0	0	0	0	0	0	0	0	0	0
NPI0465	1	53	6	1	0	1	0	2	1	27	5	0	0	0	0	0	1	2	1	0	0	3	1	0	0	0	0	6	0	0	0	10	1	1	0	0	1
NPI0466	2	53	6	1	0	1	0	1	1	24	6	0	2	1	0	0	1	2	2	0	0	0	1	0	0	0	0	0	0	0	0	1	1	0	0	0	1
NPI0467	1	50	11	1	1	0	0	2	1	29	7	0	4	1	0	0	0	1	1	0	0	0	0	0	0	0	0	0	0	0	0	0	0	0	0	0	0
NPI0468	1	50	11	1	0	1	0	3	1	29	2	0	1	1	0	0	1	1	5	0	0	0	0	0	0	0	0	0	0	0	3	3	1	0	0	0	1
NPI0469	1	51	2	0	0	1	0	3	1	28	5	0	0	0	0	0	0	2	2	0	0	3	8	0	0	4	0	4	0	0	0	19	1	1	0	0	1
NPI0470	1	67	9	0	0	1	0	3	1	25	2	1	2	1	0	0	1	1	2	0	0	0	0	0	0	0	0	0	0	0	0	0	0	0	0	0	0
NPI0471	2	71	10	1	0	1	0	1	1	29	10	0	5	0	0	2	1	1	1	0	0	0	2	0	0	0	0	0	0	0	0	2	1	0	0	0	1
NPI0472	1	80	12	0	0	0	0	1	1	27	0	0	0	0	1	1	1	1	6	0	0	0	0	0	0	0	0	0	0	0	0	0	0	0	0	0	0
NPI0473	1	78	1	0	0	1	0	2	1	19	5	0	8	1	0	2	1	2	1	0	0	0	2	0	0	0	0	0	0	0	0	2	1	0	0	0	1
NPI0474	2	81	4	1	1	1	1	1	1	22	8	1	4	1	1	0	2	2	2	0	0	0	4	0	0	0	0	0	0	0	8	12	1	0	0	0	1
NPI0475	1	65	6	0	0	1	0	1	1	23	3	1	6	1	0	0	3	1	3	0	0	0	1	0	0	0	0	0	0	0	0	1	1	0	0	0	1
NPI0476	2	75	7	1	1	0	0	1	1	22	7	0	5	1	0	0	2	3	1	2	0	8	2	6	0	8	3	0	1	0	0	30	1	1	1	0	1
NPI0477	1	72	12	1	1	1	0	1	1	9999	6	1	0	1	0	0	0	3	1	0	0	0	1	0	0	1	0	3	0	4	0	9	1	1	0	0	1
NPI0478	2	82	0	1	0	0	1	1	1	16	22	1	0	1	0	1	2	2	3	4	0	0	4	6	0	0	0	6	6	0	0	26	1	1	1	0	1
NPI0479	1	66	12	1	1	1	0	3	1	26	2	1	8	1	1	1	3	1	2	0	0	1	0	0	0	0	0	0	0	0	0	1	0	1	0	0	1
NPI0480	2	74	9999	1	0	0	1	1	1	16	33	0	5	1	0	2	1	3	4	0	0	0	1	0	0	0	1	4	4	2	4	16	1	1	0	0	1
NPI0481	1	56	9	0	0	0	0	3	1	27	4	0	0	0	0	0	0	1	6	0	0	0	0	0	0	0	0	0	0	4	0	4	1	0	0	0	1
NPI0482	2	72	16	1	0	1	0	1	1	25	9	0	18	0	0	0	1	2	1	0	0	0	0	2	0	0	0	0	0	0	0	2	1	0	0	0	1
NPI0483	2	77	16	1	1	1	0	1	1	30	1	1	0	1	0	0	0	1	2	0	0	0	0	0	0	0	0	0	0	0	0	0	0	0	0	0	0
NPI0484	2	83	1	1	1	0	0	1	1	13	4	1	12	1	1	2	3	3	6	2	0	6	0	0	0	2	0	0	0	0	6	16	1	1	1	0	1
NPI0485	2	86	0	1	1	0	0	1	1	13	0	0	6	1	1	1	4	3	5	0	0	0	0	0	0	1	0	1	1	0	3	6	1	1	0	0	1
NPI0486	2	66	12	1	1	1	0	1	1	28	12	0	0	0	0	0	0	1	1	0	0	0	0	0	0	0	0	0	0	0	0	0	0	0	0	0	0
NPI0487	2	81	6	1	1	1	1	1	1	27	0	0	6	1	0	1	0	1	2	0	0	0	0	0	0	0	0	0	0	0	0	0	0	0	0	0	0
NPI0488	2	83	5	1	0	1	0	1	1	14	24	0	8	1	1	0	2	3	1	0	0	4	0	12	0	8	0	8	0	0	8	40	1	1	0	0	1
NPI0489	2	61	9	1	0	0	0	1	1	27	3	0	0	1	0	0	1	1	2	0	0	0	0	0	0	0	0	0	0	0	0	0	0	0	0	0	0
NPI0490	2	76	0	1	1	0	0	1	1	20	4	1	6	0	1	0	2	2	2	0	0	0	0	0	0	0	0	0	0	0	0	0	0	0	0	0	0
NPI0491	1	77	6	0	0	0	0	1	1	27	3	0	2	1	1	1	4	2	6	0	0	3	0	0	0	0	0	3	0	0	0	6	0	1	0	0	1
NPI0492	1	67	20	1	0	1	0	2	1	28	4	0	16	1	0	0	0	1	2	0	0	0	0	0	0	0	0	0	0	0	0	0	0	0	0	0	0
NPI0493	1	66	8	0	0	0	0	2	1	24	6	0	0	0	0	0	1	2	1	1	0	8	6	0	0	0	0	2	0	0	0	17	1	1	1	0	1
NPI0494	1	78	7	0	0	1	0	3	3	28	2	0	8	1	0	2	1	1	1	0	0	0	0	0	0	0	0	0	0	0	0	0	0	0	0	0	0
NPI0495	2	84	0	1	0	0	0	1	1	20	5	1	1	1	0	0	0	2	1	0	0	0	0	0	0	0	0	0	0	0	0	0	0	0	0	0	0
NPI0496	2	84	1	1	1	0	1	1	1	20	1	0	2	1	0	1	1	2	3	0	0	1	0	0	0	0	0	1	0	0	0	2	0	1	0	0	1
NPI0497	2	69	16	0	1	0	1	1	1	28	15	0	0	0	0	0	0	2	3	0	0	0	0	0	0	0	0	0	0	0	0	0	0	0	0	0	0
NPI0498	1	50	12	0	0	0	0	1	1	29	1	0	2	1	0	0	1	1	1	0	0	0	0	0	0	0	0	0	0	0	0	0	0	0	0	0	0
NPI0499	2	59	9	1	0	1	0	1	1	30	2	0	0	0	0	0	1	2	5	0	0	0	1	0	0	0	0	0	0	0	0	1	1	0	0	0	1
NPI0500	2	72	3	0	0	0	0	1	1	24	4	0	6	1	1	0	1	2	2	0	0	0	1	0	0	0	0	0	0	0	0	1	1	0	0	0	1
NPI0501	1	67	12	0	0	1	0	1	1	30	14	0	0	0	0	0	1	2	2	0	0	1	1	0	0	0	0	1	0	0	0	3	1	1	0	0	1
NPI0502	1	71	21	1	1	1	0	1	1	29	0	0	0	0	0	0	1	1	5	0	0	3	0	0	2	0	0	1	0	0	0	6	0	1	0	1	1
NPI0503	2	57	20	0	0	1	0	1	1	20	18	0	0	0	0	0	2	1	1	0	0	0	0	0	0	0	0	0	0	0	0	0	0	0	0	0	0
NPI0504	2	70	0	1	0	0	0	1	1	27	1	0	0	0	1	2	1	1	5	0	0	1	3	0	0	0	0	4	0	2	0	10	1	1	0	0	1
NPI0505	2	68	0	0	0	1	0	1	1	29	3	0	4	1	0	0	0	1	1	0	0	0	0	0	0	0	0	0	0	0	0	0	0	0	0	0	0
NPI0506	2	46	9	0	0	1	0	1	1	28	4	0	0	0	0	0	0	1	2	0	0	0	0	0	0	0	0	0	0	0	0	0	0	0	0	0	0
NPI0507	2	76	12	0	0	0	0	1	1	8	6	0	8	0	1	0	4	3	3	4	0	0	0	0	0	8	6	0	4	0	0	22	1	1	1	0	1
NPI0508	2	61	6	9999	9999	9999	9999	9999	9999	28	9999	9999	0	1	0	0	3	1	6	0	0	0	0	0	0	0	0	0	0	0	0	0	0	0	0	0	0
NPI0509	2	75	0	1	0	0	0	1	1	12	3	0	0	0	0	0	0	2	2	0	0	0	0	1	0	0	0	0	0	0	0	1	1	0	0	0	1
NPI0510	1	80	16	0	0	0	1	2	1	28	3	0	4	0	1	1	1	1	2	0	0	0	2	0	0	0	0	0	0	0	0	2	1	0	0	0	1
NPI0511	2	49	6	1	0	1	0	1	1	22	5	0	0	1	0	0	0	2	1	0	0	0	0	0	0	0	0	0	0	0	0	0	0	0	0	0	0
NPI0512	1	71	17	1	0	0	1	2	1	29	4	0	0	1	0	0	1	2	3	0	0	0	2	0	0	0	0	0	0	0	0	2	1	0	0	0	1
NPI0513	2	70	5	1	1	1	0	1	1	22	6	0	12	0	0	0	1	1	1	0	0	0	0	0	0	0	0	0	0	0	0	0	0	0	0	0	0
NPI0514	1	48	20	1	0	0	0	1	1	28	20	0	0	0	0	0	0	1	4	0	0	0	4	0	0	0	0	1	0	0	0	5	1	1	0	0	1
NPI0515	1	73	9	1	0	0	1	2	1	28	1	0	0	0	0	0	1	1	2	0	0	0	0	0	0	0	0	0	0	0	0	0	0	0	0	0	0
NPI0516	1	64	9	0	0	0	1	2	1	30	2	0	2	0	0	1	1	2	3	0	0	1	0	0	0	0	0	0	0	0	0	1	0	1	0	0	1
NPI0517	2	50	12	1	0	1	0	1	1	30	0	0	0	0	0	0	1	1	5	0	0	0	0	0	0	0	0	0	0	0	0	0	0	0	0	0	0
NPI0518	1	72	15	1	1	0	0	1	1	24	6	0	2	1	0	0	1	1	1	0	0	1	0	0	0	0	0	0	0	0	0	1	0	1	0	0	1
